# Supplementary material for: The Effect of Extraction Methods on Phytochemicals and Biological Activities of Green Coffee Beans Extracts
Source: Plants (Basel). 2023 Feb 6;12(4):712. doi: 10.3390/plants12040712 (PMC9966978; doi:10.3390/plants12040712)
Supplement: Supplementary file 1 [file plants-12-00712-s001.zip]

Archive with 1 entries (1 files):
- plants-2142351-supplementary.pdf
